# Supplementary material for: diffMONT: predicting methylation-specific PCR biomarkers based on nanopore sequencing data for clinical application
Source: Bioinformatics. 2026 Jan 22;42(2):btag039. doi: 10.1093/bioinformatics/btag039 (PMC12881825; doi:10.1093/bioinformatics/btag039)
Supplement: btag039_Supplementary_Data [file btag039_supplementary_data.zip]

Archive with 3 entries (3 files):
- 30-Jan-2026_024740_diffMONT_supplement.pdf
- 31-Jan-2026_044920_diffMONT_supplement.pdf
- diffMONT_supplement.pdf
